# Supplementary material for: Sub-minute prediction of brain temperature based on sleep–wake state in the mouse
Source: eLife. 2021 Mar 8;10:e62073. doi: 10.7554/eLife.62073 (PMC7939547; doi:10.7554/eLife.62073)
Supplement: Source code 3. — The code uses the data example in Source Code File 5. [file elife-62073-code3.zip]

Archive with 1 entries (1 files):
- example1_Simulation.m
